# Supplementary material for: 2-Chloro-N-phenyl­acetamide
Source: Acta Crystallogr Sect E Struct Rep Online. 2008 May 3;64(Pt 6):o987. doi: 10.1107/S160053680801266X (PMC2961479; doi:10.1107/S160053680801266X)
Supplement: Supplementary file 2 [file e-64-0o987-Isup2.hkl]

#
# h,k,l, Fc-squared, Fo-squared, sigma(Fo-squared) and status flag
#
data_I
_shelx_title ' G20z'
_shelx_refln_list_code          4
_shelx_F_calc_maximum      118.76
_exptl_crystal_F_000       352.00
_reflns_d_resolution_high  0.8106
 
loop_
 _symmetry_equiv_pos_as_xyz
 'x, y, z'
 'x, -y, z+1/2'
 'x+1/2, y+1/2, z'
 'x+1/2, -y+1/2, z+1/2'
 
_cell_length_a     5.0623
_cell_length_b    18.3610
_cell_length_c     9.1151
_cell_angle_alpha  90.000
_cell_angle_beta  102.133
_cell_angle_gamma  90.000
 
_shelx_F_squared_multiplier     1.000
 
loop_
 _refln_index_h
 _refln_index_k
 _refln_index_l
 _refln_F_squared_calc
 _refln_F_squared_meas
 _refln_F_squared_sigma
 _refln_observed_status
   4   8  -9        0.62       17.16     59.00 o
   5   1  -8        0.73        8.57     54.54 o
   5   3  -8        0.43       18.09     54.32 o
   5   5  -8        3.53        3.94     54.85 o
   4   6  -8        0.67       42.77     43.83 o
   4   8  -8        4.90        9.38     46.54 o
   3   9  -8        9.58       21.11     42.05 o
   4  10  -8        2.40       -8.33     56.39 o
   3  11  -8        0.79        0.47     51.37 o
   5   1  -7        0.96       -6.40     34.93 o
   5   3  -7        3.01        3.03     47.76 o
   5   5  -7       11.07        1.15     49.98 o
   4   6  -7        8.02       -8.59     37.08 o
   5   7  -7        4.63        5.58     53.32 o
   4   8  -7        5.23       11.40     41.27 o
   3   9  -7       12.58       19.05     35.13 o
   4  10  -7        0.25       -0.73     47.57 o
   3  11  -7        0.33       11.80     41.65 o
   4  12  -7       10.43       22.36     58.10 o
   5   1  -6        3.84        1.61     30.06 o
   5   3  -6        1.96      -15.91     31.57 o
   4   4  -6        5.62       18.98     31.97 o
   5   5  -6       17.21       27.53     45.34 o
   4   6  -6        3.28       13.52     32.60 o
   3   7  -6       37.22       33.51     27.54 o
   5   7  -6        0.36       -0.72     48.13 o
   2   8  -6       60.24       47.52     30.31 o
   4   8  -6       14.39       12.84     36.95 o
   3   9  -6        7.71        2.59     30.82 o
   5   9  -6        1.94      -33.78     53.27 o
   2  10  -6       78.72      111.73     22.88 o
   4  10  -6        3.05      -15.03     41.79 o
   3  11  -6       30.61       36.41     35.94 o
   2  12  -6       10.57       34.92     36.68 o
   4  12  -6        5.14       36.31     48.13 o
   3  13  -6       21.82       37.30     44.30 o
   2  14  -6       16.56       30.93     43.05 o
   4  14  -6        4.59       -1.65     65.33 o
   2  16  -6        8.38       11.27     52.65 o
   3  17  -6        0.41      -20.38     73.16 o
   2  18  -6        1.29      -14.78     66.13 o
   1  19  -6        1.08        2.60     63.74 o
   5   1  -5        6.36       18.43     28.11 o
   2   2  -5      192.48      151.92     20.26 o
   4   2  -5       72.86       52.24     28.47 o
   6   2  -5        7.43       18.88     44.97 o
   5   3  -5        1.95       -4.13     28.71 o
   2   4  -5      215.39      164.08     23.56 o
   4   4  -5       28.67       -1.43     28.85 o
   3   5  -5       50.75       75.30     23.56 o
   5   5  -5       11.25       -6.36     30.58 o
   2   6  -5        1.72        3.47     22.83 o
   4   6  -5        2.64       12.52     31.05 o
   3   7  -5       25.85       20.32     19.46 o
   5   7  -5        2.85       12.84     33.68 o
   2   8  -5       17.00        5.47     16.57 o
   4   8  -5       35.06       30.82     32.68 o
   3   9  -5      113.74       97.21     23.27 o
   5   9  -5        6.14        4.79     50.78 o
   2  10  -5      100.30       99.37     20.35 o
   4  10  -5        4.27      -10.47     37.53 o
   3  11  -5       52.74       38.18     25.34 o
   5  11  -5        0.93      -24.33     58.14 o
   2  12  -5        9.89        9.54     22.17 o
   4  12  -5       48.48       75.54     46.47 o
   3  13  -5        5.26       11.29     29.34 o
   2  14  -5        0.98        9.87     38.26 o
   4  14  -5        6.20        5.49     55.63 o
   3  15  -5        0.87       -6.77     51.62 o
   2  16  -5        1.37        3.85     44.11 o
   3  17  -5        0.38       15.63     63.68 o
   2  18  -5        3.67        2.75     52.40 o
   1  19  -5        1.02       52.62     54.52 o
   4   0  -4       76.93       90.86     29.12 o
   6   0  -4       66.91       81.99     61.11 o
   3   1  -4       51.57       35.31     15.00 o
   5   1  -4       16.22       13.68     27.06 o
   2   2  -4       52.13       42.58     17.85 o
   4   2  -4       16.93        7.83     18.76 o
   6   2  -4        0.13       14.10     45.89 o
   3   3  -4      101.74      100.19     26.67 o
   5   3  -4       21.45       20.47     27.45 o
   2   4  -4      293.55      275.18     18.47 o
   4   4  -4       41.31       49.16     27.90 o
   6   4  -4        4.91       22.69     46.69 o
   3   5  -4       10.55       17.52     16.60 o
   5   5  -4        0.76        6.56     28.41 o
   2   6  -4      469.76      504.85     29.80 o
   4   6  -4       23.02       15.79     22.12 o
   3   7  -4       33.18       31.44     18.13 o
   5   7  -4        0.95        8.86     32.18 o
   2   8  -4      204.84      191.23     19.02 o
   4   8  -4       35.10       31.20     24.10 o
   1   9  -4      233.55      233.33     23.74 o
   3   9  -4      162.48      171.71     24.52 o
   5   9  -4        1.53      -25.28     47.52 o
   2  10  -4      240.72      217.89     22.03 o
   4  10  -4        7.41       -0.77     27.55 o
   1  11  -4      149.85      138.33     27.67 o
   3  11  -4       47.49       46.14     25.29 o
   5  11  -4        0.78        4.82     53.14 o
   2  12  -4       23.72       20.02     19.70 o
   4  12  -4        0.44       18.69     32.58 o
   3  13  -4       23.85       62.17     27.51 o
   2  14  -4       37.47       31.50     34.57 o
   4  14  -4        0.05      -22.87     37.32 o
   3  15  -4       19.95        7.37     32.81 o
   2  16  -4       15.10       23.49     40.71 o
   4  16  -4        0.88      -12.34     50.45 o
   1  17  -4        1.25      -14.00     39.77 o
   3  17  -4        2.97        3.90     56.35 o
   2  18  -4        5.57       20.36     51.70 o
   1  19  -4        0.35       14.03     50.44 o
   2  20  -4        0.81       22.78     61.86 o
   1  21  -4        2.81      -21.51     62.38 o
   3   1  -3      523.18      536.26     13.20 o
   5   1  -3       10.87        7.49     25.73 o
   2   2  -3      722.13      693.56     17.20 o
   4   2  -3       66.32       48.31     15.50 o
   6   2  -3       18.48       29.13     45.85 o
   3   3  -3      199.91      186.75     14.24 o
   5   3  -3       83.46       65.70     27.06 o
   2   4  -3      237.79      288.67     16.50 o
   4   4  -3       19.15       26.54     16.33 o
   6   4  -3        1.56        5.91     61.08 o
   3   5  -3       47.68       34.25     15.04 o
   5   5  -3       14.08       25.89     24.88 o
   2   6  -3     2489.10     2656.49     38.77 o
   4   6  -3       69.30       63.17     17.38 o
   6   6  -3        0.27       27.02     62.57 o
   1   7  -3     1192.81     1258.03     20.80 o
   3   7  -3      177.77      130.38     24.80 o
   5   7  -3        6.24      -11.89     33.63 o
   0   8  -3      250.36      261.77     15.83 o
   2   8  -3       88.54       95.89     16.88 o
   4   8  -3       12.29        7.94     23.22 o
   1   9  -3       18.84        7.10     16.59 o
   3   9  -3      266.47      250.98     20.32 o
   5   9  -3        7.60       30.97     36.44 o
   0  10  -3       50.79       46.66     16.84 o
   2  10  -3       15.19       22.05     16.02 o
   4  10  -3        3.41       -6.81     25.80 o
   1  11  -3       15.41       14.35     20.90 o
   3  11  -3      133.89      157.28     24.80 o
   5  11  -3        8.19       27.51     40.72 o
   2  12  -3        9.17        9.61     18.59 o
   4  12  -3       37.15       37.76     30.12 o
   3  13  -3        4.73        4.21     25.14 o
   5  13  -3        2.99       19.81     47.88 o
   2  14  -3       15.74       13.98     22.70 o
   4  14  -3        6.95       25.99     35.45 o
   1  15  -3       27.80       84.17     31.81 o
   3  15  -3       23.95       61.14     30.30 o
   2  16  -3        1.09       -5.36     37.06 o
   4  16  -3        4.77       -9.19     43.49 o
   1  17  -3       16.53       41.77     36.16 o
   3  17  -3        1.37        8.16     54.73 o
   2  18  -3        7.08      -14.34     43.89 o
   1  19  -3        9.15       31.28     44.36 o
   3  19  -3        0.69       48.29     63.02 o
   2  20  -3        1.13       10.78     58.09 o
   1  21  -3        2.81      -32.00     56.96 o
   2   0  -2     1992.53     2040.41     21.28 o
   4   0  -2       21.99       25.12     18.07 o
   6   0  -2       36.27       60.16     68.27 o
   1   1  -2     1512.85     1534.08     12.71 o
   3   1  -2        2.60        4.27      9.26 o
   5   1  -2       33.85       39.26     22.43 o
   2   2  -2      173.78      166.28      8.67 o
   4   2  -2        9.52        8.19     15.09 o
   6   2  -2        1.70       -8.37     48.02 o
   1   3  -2    14097.86    14369.58     49.68 o
   3   3  -2      213.08      208.09     11.66 o
   5   3  -2      100.36      112.72     23.75 o
   2   4  -2     1398.43     1484.17     16.91 o
   4   4  -2       35.00       42.89     16.30 o
   6   4  -2        0.56      -25.58     63.15 o
   1   5  -2     1996.27     2083.61     48.74 o
   3   5  -2       74.23       64.74     15.66 o
   5   5  -2       26.26        7.58     24.15 o
   0   6  -2     1151.33     1109.52     12.61 o
   2   6  -2      726.06      713.92     14.26 o
   4   6  -2      170.96      160.77     20.71 o
   6   6  -2        0.92       -9.40     48.30 o
   1   7  -2      359.08      386.81     15.74 o
   3   7  -2      153.61      148.98     20.54 o
   5   7  -2       10.31       12.51     31.05 o
   0   8  -2      663.93      660.16     14.04 o
   2   8  -2      123.75      143.45     24.28 o
   4   8  -2       67.90       68.17     23.30 o
   1   9  -2      128.89      110.08     14.33 o
   3   9  -2       76.86       93.49     20.97 o
   5   9  -2        3.31       -3.13     34.61 o
   0  10  -2      540.27      507.33     17.22 o
   2  10  -2      321.12      318.49     19.98 o
   4  10  -2        9.81       -1.09     25.83 o
   1  11  -2      197.21      174.36     18.42 o
   3  11  -2        9.60        0.87     20.77 o
   5  11  -2        1.03       31.17     38.09 o
   2  12  -2       15.29        3.82     18.27 o
   4  12  -2        3.05        0.16     29.13 o
   1  13  -2      193.89      197.32     21.37 o
   3  13  -2        4.57        5.82     24.83 o
   5  13  -2        1.33       -0.08     44.59 o
   2  14  -2       95.15       80.79     22.55 o
   4  14  -2       11.29      -15.03     35.63 o
   1  15  -2       14.50       29.06     30.72 o
   3  15  -2        7.98        6.87     29.27 o
   2  16  -2       16.79       21.73     34.87 o
   4  16  -2        2.98       20.66     41.37 o
   1  17  -2        7.28       -8.26     35.22 o
   3  17  -2        3.14        8.23     37.01 o
   2  18  -2       15.53        6.00     43.51 o
   1  19  -2        2.50      -10.19     43.74 o
   3  19  -2        6.23      -10.54     64.99 o
   2  20  -2        0.40       -7.48     53.71 o
   1  21  -2        7.32       -8.22     56.12 o
   0  22  -2        1.93       26.15     62.39 o
   1   1  -1      145.04      133.63      5.69 o
   3   1  -1      581.10      601.84     10.99 o
   5   1  -1        0.92        8.30     19.60 o
   2   2  -1      511.80      489.36      7.46 o
   4   2  -1      145.13      149.27     15.34 o
   6   2  -1        1.46        2.13     47.83 o
   1   3  -1    12118.72    11936.05     33.29 o
   3   3  -1       53.92       49.35     10.50 o
   5   3  -1       39.86       45.53     20.60 o
   2   4  -1       80.98       76.22     11.21 o
   4   4  -1       21.28       20.85     14.40 o
   6   4  -1        4.53       -5.25     48.25 o
   1   5  -1      916.87      930.61     11.90 o
   3   5  -1      117.86      134.46     14.25 o
   5   5  -1        6.78       -8.52     28.95 o
   0   6  -1     1984.36     1968.46     15.65 o
   2   6  -1     1921.95     2057.10     21.28 o
   4   6  -1      387.49      350.27     21.90 o
  -1   7  -1      798.57      750.90     16.18 o
   1   7  -1     1833.29     1924.33     18.08 o
   3   7  -1       40.11       25.60     13.02 o
   5   7  -1       12.70       -3.92     32.09 o
   0   8  -1      970.29      934.99     13.38 o
   2   8  -1      373.98      398.17     16.61 o
   4   8  -1       10.09        1.81     23.03 o
  -1   9  -1     1107.89     1163.24     18.43 o
   1   9  -1      434.10      420.76     14.89 o
   3   9  -1      472.83      450.15     24.01 o
   5   9  -1        2.67      -11.31     35.40 o
  -2  10  -1       35.37       36.77     24.64 o
   0  10  -1      602.31      518.41     32.17 o
   2  10  -1      260.51      301.69     35.08 o
   4  10  -1       11.97       17.20     25.35 o
  -1  11  -1      153.51      121.88     22.45 o
   1  11  -1      100.38      105.93     21.00 o
   3  11  -1      187.34      208.97     28.20 o
   5  11  -1        2.41       -3.84     39.54 o
   0  12  -1       55.86       50.82     18.86 o
   2  12  -1      288.19      328.20     29.20 o
   4  12  -1       10.20       27.71     29.03 o
   1  13  -1       11.03       11.37     17.22 o
   3  13  -1       18.05       16.05     24.32 o
   5  13  -1        5.05       31.07     45.89 o
   2  14  -1       57.55       79.27     22.48 o
   4  14  -1        3.93       16.29     35.07 o
   1  15  -1       30.47       32.73     28.76 o
   3  15  -1       31.63       49.04     28.18 o
   2  16  -1       19.65        9.11     21.11 o
   4  16  -1        5.63       35.31     41.36 o
  -3  17  -1        6.67      -11.47     49.40 o
   1  17  -1       18.09       35.49     35.43 o
   3  17  -1        4.20        1.80     35.87 o
   2  18  -1       14.33       14.12     32.57 o
  -3  19  -1        6.04       12.97     62.64 o
   1  19  -1        0.90      -11.03     31.67 o
   3  19  -1        1.42       -2.35     63.83 o
  -2  20  -1        8.64        9.72     56.36 o
   0  20  -1        4.67        3.79     33.51 o
   2  20  -1        2.90       20.83     42.71 o
  -1  21  -1        0.21      -18.74     57.85 o
   1  21  -1        1.67        3.32     41.75 o
   0  22  -1        1.83       20.83     60.19 o
   2   0   0      637.88      614.61     13.47 o
   4   0   0      145.25      140.99     23.48 o
   6   0   0        1.93       -7.31     50.74 o
   1   1   0     1693.03     1615.92      8.09 o
   3   1   0        7.79       14.04      9.70 o
   5   1   0        6.19       -3.10     23.56 o
   2   2   0      468.30      463.75      7.64 o
   4   2   0        6.28        5.57     13.98 o
   6   2   0        2.73       -9.42     41.23 o
  -3   3   0      282.71      241.39     21.25 o
   1   3   0     8667.81     8461.60     29.44 o
   3   3   0      272.39      308.51     11.85 o
   5   3   0       39.37       21.26     24.78 o
   0   4   0      195.44      177.21      5.31 o
   2   4   0     1465.48     1434.77     17.06 o
   4   4   0      105.49      107.79     18.87 o
   6   4   0        0.71       27.31     49.02 o
  -1   5   0      181.83      191.73     12.76 o
   1   5   0      179.94      184.99      7.46 o
   3   5   0       57.19       46.74     11.24 o
   5   5   0        5.99      -11.59     30.35 o
   0   6   0      106.71       92.46      7.50 o
   2   6   0      737.63      730.35     23.62 o
   4   6   0      181.45      184.34     27.04 o
  -1   7   0      321.12      321.57     15.24 o
   1   7   0      301.80      317.46      9.15 o
   3   7   0       28.78       38.02     13.56 o
   5   7   0       15.50        5.99     33.07 o
  -2   8   0       82.00       70.88     21.83 o
   0   8   0      382.55      395.40     11.46 o
   2   8   0       85.71       57.94      9.90 o
   4   8   0       32.56       25.97     23.80 o
  -1   9   0        0.32        4.78     17.11 o
   1   9   0        0.06       -4.49      9.49 o
   3   9   0      431.02      452.69     24.37 o
   5   9   0       12.10        0.00     37.58 o
  -2  10   0       63.32       55.32     25.41 o
   0  10   0      483.96      458.52     36.26 o
   2  10   0       69.94       65.39     14.06 o
   4  10   0       23.25       20.29     25.85 o
  -3  11   0        8.77       -2.95     23.02 o
  -1  11   0       35.38       28.74     21.55 o
   1  11   0       37.21       22.68     11.84 o
   3  11   0        8.91        5.39     21.67 o
   5  11   0       12.62       -3.40     42.56 o
  -2  12   0       65.15       90.53     29.95 o
   0  12   0      120.68      123.09     15.88 o
   2  12   0       65.88       55.66     15.97 o
   4  12   0       11.76       20.87     29.11 o
  -3  13   0       11.47       18.00     34.41 o
   1  13   0      355.98      368.77     16.00 o
   3  13   0       12.50       16.66     25.05 o
   5  13   0       11.30       29.88     46.41 o
   2  14   0       55.34       57.97     18.53 o
   4  14   0       11.37       27.25     35.09 o
  -3  15   0       10.59       10.89     40.04 o
   1  15   0       66.49       57.32     18.00 o
   3  15   0       11.21       25.59     28.83 o
  -2  16   0        8.01       18.77     35.12 o
   0  16   0        6.13       22.40     21.88 o
   2  16   0        7.59       -5.51     22.11 o
   4  16   0        6.42       11.51     41.80 o
  -1  17   0       66.80       77.76     36.93 o
   1  17   0       65.11       53.04     27.09 o
   3  17   0        4.82       19.07     35.74 o
  -2  18   0        2.41        0.49     42.22 o
   0  18   0       13.52       19.82     26.07 o
   2  18   0        2.36       44.46     34.77 o
  -1  19   0        6.84        1.06     41.63 o
   1  19   0        6.56        3.64     30.88 o
   3  19   0        4.47       -6.30     48.02 o
  -2  20   0        1.78        6.81     51.90 o
   0  20   0       14.74       26.29     33.76 o
   2  20   0        1.61       61.29     61.48 o
  -1  21   0       13.86       44.42     55.29 o
   1  21   0       13.89       26.63     42.62 o
   0  22   0        1.18       10.85     42.82 o
  -1   1   1      165.84      152.49      4.72 o
   1   1   1      691.53      738.59      6.38 o
   3   1   1      973.38     1038.59     13.01 o
   5   1   1       20.96       35.70     26.31 o
  -2   2   1      513.48      485.73     11.74 o
   2   2   1     1808.17     1930.96     13.40 o
   4   2   1       40.76       44.85     15.45 o
  -3   3   1       54.40       33.15     18.68 o
  -1   3   1    12055.02    11900.03     33.22 o
   1   3   1     1053.85      999.03      6.22 o
   3   3   1      237.73      207.82     13.28 o
   5   3   1        4.98        5.13     26.15 o
  -2   4   1       85.95       64.87     16.07 o
   0   4   1     2993.50     2716.47     17.20 o
   2   4   1      365.05      356.83      9.75 o
   4   4   1       26.75       21.54     18.25 o
  -3   5   1      110.99       66.30     23.06 o
  -1   5   1      869.92      879.60     18.19 o
   1   5   1     2570.44     2562.02     13.25 o
   3   5   1      210.79      210.08     13.45 o
   5   5   1        2.39       -9.20     33.49 o
  -2   6   1     1900.62     1991.77     61.17 o
   0   6   1     2003.40     2015.43     24.10 o
   2   6   1      366.83      366.74      9.26 o
   4   6   1       38.27       37.62     23.38 o
  -3   7   1       38.40       12.63     22.41 o
  -1   7   1     1842.96     1898.58     18.03 o
   1   7   1      809.86      813.96      9.05 o
   3   7   1        2.65        7.14     17.39 o
   5   7   1        3.42       -0.81     34.46 o
  -2   8   1      366.14      359.43     19.14 o
   0   8   1      979.39      994.48     11.05 o
   2   8   1      493.81      485.03     15.17 o
   4   8   1        2.85       -5.11     24.92 o
  -5   9   1        2.52       -7.90     51.35 o
  -3   9   1      473.90      488.83     34.54 o
  -1   9   1      424.21      428.20     15.30 o
   1   9   1     1107.70     1187.86     21.59 o
   3   9   1      384.72      394.05     30.26 o
   5   9   1        1.51       15.82     40.42 o
  -4  10   1       11.81       37.84     38.27 o
  -2  10   1      259.25      262.10     36.58 o
   0  10   1      601.38      583.59     19.58 o
   2  10   1       35.01       31.84     13.66 o
   4  10   1       34.73       39.43     28.40 o
  -3  11   1      192.05      190.26     27.58 o
  -1  11   1      104.54      109.51     24.08 o
   1  11   1      147.97      131.76     12.63 o
   3  11   1       49.40       35.59     22.33 o
   5  11   1        3.78       -5.66     43.98 o
  -4  12   1        9.83       11.34     45.52 o
  -2  12   1      289.38      336.86     34.52 o
   0  12   1       56.39       53.41     10.94 o
   2  12   1      663.06      698.15     25.21 o
   4  12   1       14.22       22.78     31.61 o
  -3  13   1       19.04       22.63     24.67 o
  -1  13   1       10.41       11.20     16.80 o
   1  13   1       12.56       15.21     12.44 o
   3  13   1       33.87       37.17     25.76 o
  -2  14   1       58.29       41.68     31.50 o
   0  14   1       44.35       39.85     13.07 o
   2  14   1       45.64       38.96     18.79 o
   4  14   1        5.09       20.73     37.43 o
  -3  15   1       31.62       41.47     39.64 o
  -1  15   1       31.12       30.97     28.91 o
   1  15   1      102.51       95.73     16.19 o
   3  15   1        9.74       -1.14     30.12 o
  -2  16   1       19.30        3.90     34.37 o
   0  16   1       48.95       42.21     23.41 o
   2  16   1        2.84        6.69     22.16 o
   4  16   1        6.12       17.90     44.14 o
  -3  17   1        4.04      -23.93     46.03 o
  -1  17   1       17.92       16.82     35.98 o
   1  17   1        1.90       -6.39     26.41 o
   3  17   1        6.92       -2.31     38.12 o
  -2  18   1       13.87       16.31     42.50 o
   0  18   1       20.53       23.93     27.43 o
   2  18   1       12.53       19.37     28.45 o
  -3  19   1        1.39      -16.38     54.36 o
  -1  19   1        1.02       -8.68     42.90 o
   1  19   1       13.10      -11.64     32.30 o
   3  19   1        6.06        2.83     49.63 o
  -2  20   1        2.81       18.76     52.55 o
   0  20   1        4.65      -11.47     34.62 o
   2  20   1        8.80       12.00     65.59 o
  -1  21   1        1.69       19.86     40.63 o
   1  21   1        0.20      -23.82     43.16 o
   0  22   1        1.83        0.65     44.33 o
  -2   0   2     1960.66     1955.96     18.82 o
   0   0   2    13966.28    13689.96     22.10 o
   2   0   2      796.20      866.36     20.21 o
   4   0   2       77.72       64.77     24.23 o
  -1   1   2     1555.57     1565.40      9.15 o
   1   1   2     1086.83     1052.74      5.87 o
   3   1   2       23.94       14.46     11.58 o
   5   1   2       15.30        5.85     24.59 o
  -2   2   2      167.44      152.19      9.29 o
   0   2   2      891.25      831.18      5.17 o
   2   2   2      134.88      116.85      8.02 o
   4   2   2        3.71       -3.14     18.88 o
  -3   3   2      208.63      144.00     22.73 o
  -1   3   2    14104.29    14412.25     41.25 o
   1   3   2      553.33      530.71      5.92 o
   3   3   2      230.17      244.58     13.58 o
   5   3   2        0.54       17.65     34.13 o
  -2   4   2     1441.05     1521.92     31.32 o
   0   4   2      747.34      782.10      7.47 o
   2   4   2      499.18      490.20      8.83 o
   4   4   2       85.05       75.83     20.50 o
  -3   5   2       74.20       45.68     22.58 o
  -1   5   2     1995.81     2091.94     18.32 o
   1   5   2     1861.41     1829.63     12.57 o
   3   5   2        0.17       -1.44     12.58 o
   5   5   2        8.90        5.38     36.03 o
  -2   6   2      744.03      732.91     29.61 o
   0   6   2     1121.70     1110.27     11.96 o
   2   6   2      420.44      414.67     10.16 o
   4   6   2       50.93       72.11     25.95 o
  -3   7   2      155.89      173.62     22.25 o
  -1   7   2      368.90      365.76     12.67 o
   1   7   2      597.40      602.56      9.51 o
   3   7   2       72.43       85.26     20.41 o
   5   7   2       23.63       41.14     38.11 o
  -4   8   2       69.51       90.72     35.76 o
  -2   8   2      127.99      136.57     17.20 o
   0   8   2      672.15      734.50      9.83 o
   2   8   2      127.00      105.10     12.51 o
   4   8   2       57.74       46.50     27.53 o
  -5   9   2        3.07       23.59     49.97 o
  -3   9   2       78.53       68.03     29.56 o
  -1   9   2      127.98      102.62     15.85 o
   1   9   2      548.68      544.86     11.21 o
   3   9   2       82.10       79.78     21.75 o
   5   9   2       32.13       44.66     43.10 o
  -4  10   2       10.71       26.88     38.40 o
  -2  10   2      313.78      307.74     21.02 o
   0  10   2      549.73      578.53     19.35 o
   2  10   2       10.65       15.10     12.63 o
   4  10   2       72.36       90.32     31.78 o
  -5  11   2        1.00       10.10     60.80 o
  -3  11   2       10.47       -6.85     21.56 o
  -1  11   2      196.99      213.34     48.62 o
   1  11   2       22.18       26.05     10.98 o
   3  11   2       41.06       51.81     23.80 o
  -4  12   2        2.80        0.82     44.01 o
  -2  12   2       14.80       20.68     19.10 o
   0  12   2      114.09       98.46     12.35 o
   2  12   2      135.85      146.62     17.03 o
   4  12   2       11.33        5.59     34.39 o
  -3  13   2        4.24        7.14     24.18 o
  -1  13   2      192.09      165.39     38.88 o
   1  13   2       56.02       47.29     13.46 o
   3  13   2       57.47       72.29     27.54 o
  -4  14   2       10.93      -30.85     53.84 o
  -2  14   2       96.31       75.19     24.31 o
   0  14   2       58.53       67.53     13.90 o
   2  14   2       10.27      -10.88     17.24 o
   4  14   2        9.38       16.27     40.55 o
  -3  15   2        7.69       -1.17     38.10 o
  -1  15   2       14.20       -4.87     21.98 o
   1  15   2       64.40       52.60     16.25 o
   3  15   2        3.91        7.20     32.87 o
  -2  16   2       17.35       10.13     34.11 o
   0  16   2       68.26       70.21     20.08 o
   2  16   2       28.56       32.10     20.52 o
  -3  17   2        3.32       41.10     47.23 o
  -1  17   2        7.02        1.37     28.68 o
   1  17   2       53.83       46.09     23.04 o
   3  17   2        2.05      -16.72     40.57 o
  -2  18   2       15.53       10.63     42.02 o
   0  18   2       35.96       32.33     29.00 o
   2  18   2        2.57      -20.82     35.29 o
  -3  19   2        6.40       14.39     56.65 o
  -1  19   2        2.65        9.60     32.66 o
   1  19   2       11.85      -15.94     37.37 o
  -2  20   2        0.45       15.30     52.51 o
   0  20   2        8.26        9.27     36.90 o
   2  20   2        0.09      -31.50     69.05 o
  -1  21   2        7.27        7.95     43.66 o
   1  21   2        5.04       19.60     50.95 o
   0  22   2        1.90       20.89     48.65 o
  -1   1   3      298.51      285.71      6.75 o
   1   1   3     1190.18     1106.11      7.59 o
   3   1   3      210.89      222.43     18.36 o
   5   1   3       35.83       49.37     40.14 o
  -2   2   3      726.10      720.80     19.06 o
   0   2   3     3065.78     3254.55     15.80 o
   2   2   3     1293.75     1371.47     10.24 o
   4   2   3       10.63       23.64     21.21 o
  -3   3   3      196.42      176.21     17.86 o
  -1   3   3      567.74      560.98      7.66 o
   1   3   3      702.42      719.04      7.05 o
   3   3   3       10.16        5.02     15.39 o
   5   3   3        2.12      -21.89     39.54 o
  -2   4   3      242.47      271.33     33.15 o
   0   4   3      241.34      235.64      6.12 o
   2   4   3      666.32      662.84      9.43 o
   4   4   3       24.77       28.30     26.63 o
  -3   5   3       48.38       16.43     33.23 o
  -1   5   3      394.41      412.24     10.64 o
   1   5   3     1393.39     1462.66     12.54 o
   3   5   3       95.95      101.20     18.07 o
   5   5   3        0.74       -2.35     41.87 o
  -6   6   3        0.25       15.71     66.91 o
  -4   6   3       69.25       78.31     35.12 o
  -2   6   3     2459.40     2603.88     96.35 o
   0   6   3      294.54      289.95      9.01 o
   2   6   3      261.36      271.74     11.11 o
   4   6   3       68.71       70.40     27.76 o
  -5   7   3        6.39       14.79     47.49 o
  -3   7   3      174.36      122.56     21.68 o
  -1   7   3     1198.44     1234.66     20.29 o
   1   7   3      401.34      426.66     11.05 o
   3   7   3      185.84      174.95     26.00 o
   5   7   3        5.89        3.85     43.86 o
  -4   8   3       12.41       37.45     36.08 o
  -2   8   3       80.33       86.03     18.36 o
   0   8   3      264.31      281.13     15.39 o
   2   8   3      226.48      219.12     15.17 o
   4   8   3        0.95       29.22     30.63 o
  -5   9   3        7.55       -0.64     51.15 o
  -3   9   3      263.67      220.24     26.15 o
  -1   9   3       21.58        9.84     11.73 o
   1   9   3      451.19      430.84     13.14 o
   3   9   3       69.67       50.22     23.60 o
   5   9   3        0.93       35.45     46.32 o
  -4  10   3        3.13      -10.27     38.96 o
  -2  10   3       16.04       23.56     17.27 o
   0  10   3       50.60       32.73     11.08 o
   2  10   3        4.60        3.51     13.56 o
   4  10   3        5.80       -4.15     34.51 o
  -5  11   3        7.97       19.56     58.39 o
  -3  11   3      132.05      185.06     31.06 o
  -1  11   3       13.01       21.92     13.09 o
   1  11   3       51.60       46.66     12.54 o
   3  11   3       13.22       25.13     26.39 o
  -4  12   3       37.07       58.49     33.67 o
  -2  12   3       10.10       28.16     20.31 o
   0  12   3      191.29      193.22     18.21 o
   2  12   3      149.64      118.35     17.25 o
   4  12   3       29.42       21.64     38.88 o
  -5  13   3        3.04       18.00     74.86 o
  -3  13   3        5.07       -6.40     26.10 o
  -1  13   3        9.33       10.15     15.69 o
   1  13   3       14.44       19.85     14.45 o
   3  13   3       20.30       19.01     29.47 o
  -4  14   3        7.14       11.36     59.50 o
  -2  14   3       15.01       -3.14     24.06 o
   0  14   3       21.63       24.84     14.97 o
   2  14   3       34.69       20.13     18.44 o
   4  14   3        4.28       -8.69     45.03 o
  -3  15   3       23.81       25.21     31.86 o
  -1  15   3       27.16       24.29     19.03 o
   1  15   3      195.16      218.67     20.66 o
   3  15   3       11.74       13.24     33.81 o
  -2  16   3        0.98      -19.54     27.85 o
   0  16   3       28.70       32.63     18.36 o
   2  16   3       43.31       31.75     24.99 o
  -3  17   3        1.28       48.45     53.00 o
  -1  17   3       16.37       28.90     23.54 o
   1  17   3        6.40       21.64     21.20 o
   3  17   3        8.98        2.08     41.54 o
  -2  18   3        7.06       23.45     47.34 o
   0  18   3        6.72       21.07     32.98 o
   2  18   3        8.72       17.90     32.14 o
  -3  19   3        0.64        8.24     65.16 o
  -1  19   3        9.33       24.79     36.55 o
   1  19   3        5.00       13.65     42.76 o
  -2  20   3        1.17       57.12     59.74 o
   0  20   3        4.65      -25.08     42.56 o
   2  20   3        2.67      -40.85     52.30 o
  -1  21   3        2.83       19.96     49.23 o
   1  21   3        0.76      -11.23     58.07 o
  -2   0   4     1271.83     1291.93     17.21 o
   0   0   4      231.16      221.19      9.28 o
   2   0   4      875.47      868.74     25.40 o
   4   0   4        9.05       35.72     42.74 o
  -3   1   4       53.36       56.24     18.14 o
  -1   1   4      461.86      465.91      8.40 o
   1   1   4      228.93      213.74      6.64 o
   3   1   4       67.64       54.74     15.00 o
   5   1   4        0.64       -3.59     60.82 o
  -4   2   4       16.54       41.91     31.82 o
  -2   2   4       50.61       46.08      9.76 o
   0   2   4      407.24      426.48      6.54 o
   2   2   4       71.40       68.80      9.93 o
   4   2   4       46.72       52.52     30.07 o
  -5   3   4       21.03       53.90     44.20 o
  -3   3   4       95.91       73.13     28.24 o
  -1   3   4     1162.59     1203.31     15.78 o
   1   3   4      154.23      149.51      7.95 o
   3   3   4      273.39      276.23     17.35 o
   5   3   4        4.18      -17.33     47.01 o
  -6   4   4        4.82       72.59     65.69 o
  -4   4   4       40.68       61.33     33.74 o
  -2   4   4      307.95      305.82     12.71 o
   0   4   4      490.94      491.58      8.52 o
   2   4   4       15.57       10.51      9.26 o
   4   4   4      132.00      120.77     32.62 o
  -5   5   4        0.82       29.25     44.98 o
  -3   5   4       10.61       12.16     16.33 o
  -1   5   4      137.52      130.23      9.68 o
   1   5   4      487.56      501.42     11.45 o
   3   5   4      102.56      110.98     22.43 o
   5   5   4       11.24       -2.74     48.46 o
  -4   6   4       23.15       40.12     35.62 o
  -2   6   4      476.45      478.01     27.08 o
   0   6   4      938.26     1008.46     11.18 o
   2   6   4       11.58        2.07     12.38 o
   4   6   4       27.42       48.85     32.93 o
  -5   7   4        0.82       11.12     48.07 o
  -3   7   4       34.78       23.80     20.54 o
  -1   7   4      368.52      380.98     10.87 o
   1   7   4      163.05      149.37     12.91 o
   3   7   4      111.79      122.52     23.85 o
  -4   8   4       35.48       46.69     36.38 o
  -2   8   4      207.13      177.13     35.09 o
   0   8   4      437.40      459.54     12.58 o
   2   8   4       41.53       33.51     13.48 o
   4   8   4       36.83       37.61     33.83 o
  -5   9   4        1.54       -4.36     54.82 o
  -3   9   4      166.26      195.79     55.54 o
  -1   9   4      233.29      184.94     19.47 o
   1   9   4      138.79      126.89     13.45 o
   3   9   4       11.36       20.12     24.94 o
  -4  10   4        7.98      -12.79     40.02 o
  -2  10   4      239.86      233.38     52.53 o
   0  10   4      360.03      360.36     15.19 o
   2  10   4       88.54       83.67     16.25 o
   4  10   4       35.66       48.32     40.05 o
  -5  11   4        0.86       -9.80     58.30 o
  -3  11   4       48.72       54.91     24.45 o
  -1  11   4      148.87      132.18     18.75 o
   1  11   4       91.56       91.08     15.28 o
   3  11   4       32.34       52.54     28.78 o
  -4  12   4        0.52       -2.82     35.27 o
  -2  12   4       22.79       10.65     22.21 o
   0  12   4      144.90      151.80     15.73 o
   2  12   4       39.55       33.75     17.47 o
   4  12   4        4.40       -3.66     43.48 o
  -3  13   4       24.29       30.50     27.91 o
  -1  13   4      198.96      183.30     22.64 o
   1  13   4       55.17       43.63     16.53 o
   3  13   4       35.30       72.05     32.91 o
  -4  14   4        0.04      -23.34     60.66 o
  -2  14   4       37.61       22.65     25.38 o
   0  14   4       37.90       50.93     16.74 o
   2  14   4        4.88        0.40     20.51 o
  -3  15   4       19.87       47.63     33.63 o
  -1  15   4       31.17       24.25     21.67 o
   1  15   4       31.43       13.27     19.27 o
   3  15   4       11.35        9.92     39.13 o
  -4  16   4        0.89       43.16     52.58 o
  -2  16   4       15.28       45.32     30.17 o
   0  16   4       30.41       32.28     20.11 o
   2  16   4       24.41       23.10     27.99 o
  -3  17   4        3.13       35.18     54.68 o
  -1  17   4        1.11       16.23     31.60 o
   1  17   4       15.46       12.83     23.43 o
  -2  18   4        5.51       -8.89     50.17 o
   0  18   4       29.53       49.30     30.49 o
   2  18   4        0.35      -34.73     36.07 o
  -1  19   4        0.37       19.49     54.89 o
   1  19   4       11.88       10.27     31.67 o
  -2  20   4        0.75        3.36     64.68 o
   0  20   4        1.92       24.38     50.06 o
  -1  21   4        2.77       18.41     70.77 o
  -5   1   5        6.35       26.27     33.25 o
  -3   1   5      234.98      256.26     23.69 o
  -1   1   5     1172.81     1294.06     16.70 o
   1   1   5      575.33      579.03      8.34 o
   3   1   5      156.15      134.71     26.36 o
  -6   2   5        7.53       41.71     70.23 o
  -4   2   5       75.04       68.25     26.08 o
  -2   2   5      191.63      200.60     11.98 o
   0   2   5     1249.17     1286.78     10.83 o
   2   2   5      455.59      449.26     12.45 o
   4   2   5        4.23       29.08     48.01 o
  -5   3   5        2.01        1.11     49.41 o
  -3   3   5       83.29       46.72     21.12 o
  -1   3   5      265.73      267.34     13.27 o
   1   3   5      281.47      277.64     10.22 o
   3   3   5      153.43      134.43     23.08 o
  -4   4   5       28.27       43.12     36.45 o
  -2   4   5      216.70      221.08     12.84 o
   0   4   5      394.17      376.83      8.87 o
   2   4   5      285.40      285.34     14.52 o
   4   4   5       10.87        2.75     28.92 o
  -5   5   5       11.52      -27.49     50.70 o
  -3   5   5       50.46       49.05     21.73 o
  -1   5   5      195.89      195.83     14.88 o
   1   5   5      901.31      927.04     12.22 o
   3   5   5        7.77       11.79     25.23 o
  -4   6   5        2.38      -22.50     37.16 o
  -2   6   5        2.40        7.98     13.58 o
   0   6   5       22.16       21.67      9.39 o
   2   6   5       86.55       73.09     15.41 o
   4   6   5       14.47        8.35     37.04 o
  -5   7   5        2.96       24.27     51.56 o
  -3   7   5       25.27       35.68     17.18 o
  -1   7   5       13.02       14.85     14.59 o
   1   7   5      256.04      215.83     15.72 o
   3   7   5       81.38       89.91     27.48 o
  -4   8   5       34.58        7.67     39.33 o
  -2   8   5       14.91        9.89     19.23 o
   0   8   5       93.63       88.54     13.15 o
   2   8   5      115.41      113.58     17.55 o
   4   8   5        3.17        4.24     39.20 o
  -5   9   5        6.12      -33.95     57.00 o
  -3   9   5      110.88       89.08     31.14 o
  -1   9   5      135.94      125.72     21.52 o
   1   9   5       25.24       37.21     13.80 o
   3   9   5       13.35       24.46     24.65 o
  -4  10   5        4.36        9.38     32.74 o
  -2  10   5      101.44       77.20     23.15 o
   0  10   5        8.19       -4.22     13.50 o
   2  10   5       64.59       55.29     18.04 o
   4  10   5        9.40       47.29     43.66 o
  -5  11   5        0.88        8.65     64.88 o
  -3  11   5       50.93       54.94     26.62 o
  -1  11   5       39.11       27.24     20.46 o
   1  11   5        3.80        5.87     15.58 o
   3  11   5       33.85       51.29     27.44 o
  -4  12   5       48.23       28.50     38.63 o
  -2  12   5        8.94        1.21     24.64 o
   0  12   5      186.27      179.31     17.60 o
   2  12   5        3.44        2.37     19.53 o
  -3  13   5        5.23      -15.54     29.43 o
  -1  13   5       25.15       35.37     23.65 o
   1  13   5       38.42       41.51     18.40 o
   3  13   5        5.02        4.42     32.01 o
  -4  14   5        6.06       16.71     42.96 o
  -2  14   5        0.83       -5.70     27.80 o
   0  14   5        8.98       -4.71     18.52 o
   2  14   5       29.18       22.53     26.66 o
  -3  15   5        0.90        0.29     38.88 o
  -1  15   5       16.63        1.88     28.01 o
   1  15   5       43.28       27.66     21.68 o
   3  15   5        7.42       38.01     37.20 o
  -2  16   5        1.32        4.27     32.14 o
   0  16   5        1.34       -6.54     24.91 o
   2  16   5       24.69       24.68     32.96 o
  -3  17   5        0.35      -26.16     45.24 o
  -1  17   5        2.40        4.35     33.73 o
   1  17   5        5.27        5.03     27.37 o
  -2  18   5        3.68       44.53     41.47 o
   0  18   5       15.06       35.38     32.42 o
  -1  19   5        1.09      -39.10     44.21 o
   1  19   5       11.71       22.71     37.94 o
   0  20   5        6.32      -56.15     74.72 o
  -4   0   6       24.90       20.14     39.40 o
  -2   0   6      192.54      195.29     30.27 o
   0   0   6       73.60       47.50     17.04 o
   2   0   6     1357.68     1472.27     18.90 o
  -5   1   6        3.87       14.39     38.24 o
  -3   1   6        8.84       -5.05     22.31 o
  -1   1   6      143.02      141.88     16.73 o
   1   1   6       26.76       14.93      8.84 o
   3   1   6       15.08       21.34     28.44 o
  -4   2   6       17.36        7.89     27.99 o
  -2   2   6       28.32       36.03     20.21 o
   0   2   6       71.32       60.18     12.11 o
   2   2   6      100.18       91.65     15.76 o
   4   2   6       13.78       28.99     62.17 o
  -5   3   6        1.81       21.42     39.71 o
  -3   3   6       89.68       91.85     23.66 o
  -1   3   6        6.77       17.92     17.26 o
   1   3   6      286.06      287.74     12.59 o
   3   3   6       91.67       82.13     40.24 o
  -4   4   6        5.25        3.85     28.70 o
  -2   4   6      317.07      308.18     24.34 o
   0   4   6      121.43      110.70     13.47 o
   2   4   6        9.05        2.67     15.87 o
   4   4   6       38.32       47.84     63.40 o
  -5   5   6       17.08       21.46     42.03 o
  -3   5   6       11.26       29.54     24.69 o
  -1   5   6       52.02       47.61     14.40 o
   1   5   6      127.94      123.66     15.69 o
   3   5   6       63.37       62.92     31.39 o
  -4   6   6        3.60      -15.26     31.30 o
  -2   6   6      233.87      236.39     20.61 o
   0   6   6      111.90      108.07     15.01 o
   2   6   6       18.92        8.12     16.92 o
   4   6   6       22.79       44.52     46.55 o
  -5   7   6        0.33        5.49     45.35 o
  -3   7   6       38.52       23.64     27.16 o
  -1   7   6      288.15      324.80     26.39 o
   1   7   6        6.03        2.28     14.84 o
   3   7   6       98.15      107.57     27.72 o
  -4   8   6       14.33       33.53     46.32 o
  -2   8   6       58.94       53.36     20.94 o
   0   8   6      293.01      297.16     20.21 o
   2   8   6       36.71       46.77     18.65 o
  -5   9   6        1.92       -9.66     63.81 o
  -3   9   6        7.88       18.98     24.64 o
  -1   9   6      326.30      293.44     26.73 o
   1   9   6        1.70       -0.97     16.19 o
   3   9   6        2.48       28.62     29.34 o
  -4  10   6        3.33       63.72     52.76 o
  -2  10   6       81.05      100.48     23.82 o
   0  10   6      246.59      247.77     21.39 o
   2  10   6       66.00       75.98     21.82 o
  -3  11   6       31.22       24.35     28.10 o
  -1  11   6       73.47       77.89     22.50 o
   1  11   6       31.00       32.39     18.59 o
   3  11   6        4.69       -4.40     33.69 o
  -4  12   6        5.32       11.43     39.60 o
  -2  12   6       10.21       -2.11     25.01 o
   0  12   6       38.15       38.96     19.41 o
   2  12   6        0.41       -5.21     27.17 o
  -3  13   6       21.82       42.78     33.69 o
  -1  13   6       47.48       46.71     26.52 o
   1  13   6       71.36       80.05     21.66 o
   3  13   6       13.21       -0.89     38.68 o
  -4  14   6        4.76      -27.47     67.02 o
  -2  14   6       16.86       22.30     32.70 o
   0  14   6        0.18       -6.41     22.68 o
   2  14   6        7.79      -10.88     32.77 o
  -3  15   6        8.35       15.58     40.05 o
  -1  15   6        4.24      -16.00     31.43 o
   1  15   6       13.19       -5.51     28.29 o
  -2  16   6        8.45        5.61     36.89 o
   0  16   6        0.17       -5.13     27.96 o
   2  16   6        1.65       30.34     38.31 o
  -3  17   6        0.43      -42.82     50.43 o
  -1  17   6        1.61       -8.57     38.77 o
   1  17   6        8.69      -17.27     34.59 o
  -2  18   6        1.26        0.97     48.05 o
   0  18   6        0.44        9.44     36.46 o
  -1  19   6        1.12      -13.20     49.94 o
  -5   1   7        0.89        0.28     44.93 o
  -3   1   7       68.99       97.03     28.60 o
  -1   1   7      321.19      330.19     25.23 o
   1   1   7      171.87      134.35     14.94 o
   3   1   7       18.26        3.42     51.40 o
  -4   2   7       16.91        5.60     31.85 o
  -2   2   7       45.78       39.61     24.45 o
   0   2   7      223.27      213.21     24.53 o
   2   2   7      102.12      103.61     18.64 o
  -5   3   7        3.02        8.22     45.63 o
  -3   3   7       37.13       67.34     27.68 o
  -1   3   7        2.61       11.79     20.67 o
   1   3   7      487.13      468.23     15.49 o
   3   3   7        2.69       -2.49     36.79 o
  -4   4   7       21.58       33.68     35.03 o
  -2   4   7       81.06       64.20     26.70 o
   0   4   7       71.53       61.99     20.66 o
   2   4   7       46.39       44.52     20.59 o
  -5   5   7       11.19       -1.84     48.32 o
  -3   5   7       15.48       22.14     29.01 o
  -1   5   7       61.13       68.49     30.68 o
   1   5   7      249.51      257.00     20.71 o
   3   5   7       12.33       -7.38     38.52 o
  -4   6   7        7.78      -13.18     37.50 o
  -2   6   7      243.36      266.39     42.59 o
   0   6   7      160.38      115.64     33.41 o
   2   6   7       51.98       40.89     21.46 o
  -5   7   7        4.71        1.14     68.05 o
  -3   7   7       45.03       52.65     41.40 o
  -1   7   7       52.70       46.33     21.22 o
   1   7   7       72.66       84.43     20.22 o
   3   7   7       15.98       35.48     34.05 o
  -4   8   7        5.03       -6.64     53.18 o
  -2   8   7       10.36       -7.63     22.85 o
   0   8   7      105.92       96.42     23.63 o
   2   8   7       54.67       58.93     22.86 o
  -3   9   7       11.96       15.48     44.03 o
  -1   9   7      121.94      108.90     26.10 o
   1   9   7        5.29       -8.35     21.97 o
   3   9   7       35.73       51.61     37.51 o
  -4  10   7        0.24       -3.63     57.92 o
  -2  10   7        8.91       13.38     24.44 o
   0  10   7       36.51       35.72     20.03 o
   2  10   7       52.63       65.95     30.16 o
  -3  11   7        0.34       28.13     30.90 o
  -1  11   7       49.52       54.40     25.99 o
   1  11   7       15.59       30.89     24.63 o
  -4  12   7       10.24       15.53     66.85 o
  -2  12   7       13.95       22.96     27.91 o
   0  12   7       22.52       27.49     22.84 o
   2  12   7        8.03       17.37     38.31 o
  -3  13   7        0.88       10.47     36.90 o
  -1  13   7        5.55       13.96     29.18 o
   1  13   7       20.12       21.10     28.33 o
  -2  14   7        4.90       29.98     32.85 o
   0  14   7        4.54       -0.26     32.54 o
   2  14   7        9.45        1.59     44.72 o
  -3  15   7        0.30       18.85     41.59 o
  -1  15   7       10.39       14.95     34.63 o
   1  15   7        1.97      -20.23     33.75 o
  -2  16   7        4.31       -7.77     40.96 o
   0  16   7       17.52       24.47     39.71 o
  -1  17   7        0.28      -42.13     42.13 o
  -4   0   8       57.95      106.38     57.79 o
  -2   0   8        4.04      -14.13     41.92 o
   0   0   8      316.86      340.48     43.74 o
   2   0   8      135.41      123.24     27.15 o
  -5   1   8        0.76      -10.22     53.17 o
  -3   1   8       18.78       23.79     32.03 o
  -1   1   8        7.87        0.95     25.96 o
   1   1   8       32.28       35.26     18.74 o
   3   1   8       11.70       32.15     55.84 o
  -4   2   8       12.82       -2.18     40.20 o
  -2   2   8       35.93        2.82     28.72 o
   0   2   8       93.72       92.58     27.45 o
   2   2   8       24.62       12.17     25.88 o
  -5   3   8        0.43      -26.41     56.68 o
  -3   3   8      102.57      128.19     34.49 o
  -1   3   8       35.29       31.27     26.42 o
   1   3   8      232.70      217.76     25.98 o
   3   3   8       20.09       17.48     54.30 o
  -4   4   8        1.46       10.17     42.57 o
  -2   4   8      127.29      122.27     39.60 o
   0   4   8       65.30       64.27     36.09 o
   2   4   8       38.18       30.42     29.09 o
  -5   5   8        3.49       33.92     60.77 o
  -3   5   8       33.98       45.66     45.16 o
  -1   5   8        9.07        3.91     36.89 o
   1   5   8       75.30       68.87     23.81 o
   3   5   8        0.22      -20.52     54.96 o
  -4   6   8        0.62       40.28     58.81 o
  -2   6   8       89.84      115.38     25.50 o
   0   6   8       64.56       88.33     25.34 o
   2   6   8       36.25       30.69     31.29 o
  -3   7   8       32.15       -1.95     48.53 o
  -1   7   8       47.20       50.84     26.05 o
   1   7   8        0.47       -3.41     24.10 o
  -4   8   8        5.00       24.07     62.83 o
  -2   8   8       28.25       19.50     26.27 o
   0   8   8       54.73       66.55     39.87 o
   2   8   8        5.24       10.41     41.89 o
  -3   9   8        9.24       11.53     51.31 o
  -1   9   8       18.57        6.61     26.63 o
   1   9   8        8.08      -12.58     26.56 o
  -4  10   8        2.48        8.53     66.55 o
  -2  10   8        4.56       -0.50     45.63 o
   0  10   8       37.09       44.92     29.76 o
   2  10   8       14.78       26.34     45.80 o
  -3  11   8        0.85        8.11     56.92 o
  -1  11   8       25.53       25.47     30.91 o
   1  11   8       13.86       26.28     30.43 o
  -2  12   8        5.24       -0.04     33.31 o
   0  12   8        1.97      -13.62     34.41 o
  -3  13   8        0.50        2.42     62.36 o
  -1  13   8       27.89       17.38     35.12 o
   1  13   8       16.66        4.70     35.60 o
  -2  14   8        9.11      -30.41     39.89 o
   0  14   8        5.30       12.19     55.95 o
  -1  15   8        8.21       15.82     41.28 o
  -3   1   9       11.67        2.12     41.70 o
  -1   1   9       56.75       54.93     33.07 o
   1   1   9       54.78       57.79     26.99 o
  -4   2   9       25.03       45.68     52.87 o
  -2   2   9        4.87       16.12     33.50 o
   0   2   9       53.35       39.19     46.48 o
   2   2   9        4.27      -12.92     38.20 o
  -3   3   9       49.58       30.84     54.94 o
  -1   3   9       31.99       10.27     45.97 o
   1   3   9       36.75       48.62     34.49 o
  -4   4   9        9.05       -2.06     68.83 o
  -2   4   9        2.09       -6.06     48.00 o
   0   4   9       11.87       24.94     46.23 o
   2   4   9        8.28        3.29     39.71 o
  -3   5   9       14.54      -26.29     56.52 o
  -1   5   9       21.49       11.68     46.76 o
   1   5   9       11.85       -5.64     35.02 o
  -4   6   9        1.75      -26.88     70.29 o
  -2   6   9       13.35      -20.08     47.30 o
   0   6   9      168.56      184.61     53.66 o
   2   6   9       11.04       21.15     49.90 o
  -3   7   9        3.00       -4.54     59.48 o
  -1   7   9       45.81       57.59     47.45 o
   1   7   9       10.13        1.52     37.97 o
  -4   8   9        0.67      -28.80     73.43 o
  -2   8   9        1.50        8.01     49.85 o
   0   8   9       29.95       27.23     49.57 o
  -3   9   9        7.10       65.44     61.41 o
  -1   9   9       42.98       42.73     33.30 o
   1   9   9       12.26       -3.82     35.13 o
  -2  10   9        3.98      -13.24     35.68 o
   0  10   9        1.01       42.92     57.41 o
  -3  11   9        4.39       17.58     43.31 o
  -1  11   9       25.30       37.42     38.35 o
   1  11   9        2.77       28.39     39.64 o
  -2  12   9       19.58       25.07     41.61 o
   0  12   9        0.53       -4.25     61.21 o
  -1  13   9        1.42        5.75     43.24 o
  -2   0  10       21.61        1.39     64.91 o
  -3   1  10        7.66       -6.13     54.42 o
  -1   1  10        3.55       22.68     59.98 o
   1   1  10       10.64       22.75     42.02 o
  -2   2  10        1.67       22.96     61.95 o
   0   2  10       27.73       -0.30     63.08 o
  -3   3  10       12.61      -25.08     73.38 o
  -1   3  10       38.47       44.94     57.75 o
   1   3  10       26.87       55.26     74.23 o
  -2   4  10       19.78       74.62     63.65 o
   0   4  10       16.68       16.57     62.72 o
  -3   5  10        1.75       -4.82     69.41 o
  -1   5  10       11.93       29.54     61.54 o
   1   5  10        0.87        2.66     49.27 o
  -2   6  10        9.75       26.25     61.92 o
   0   6  10        7.60        1.90     66.45 o
  -3   7  10        5.98        6.87     66.08 o
  -1   7  10        7.87       24.16     60.52 o
  -2   8  10        0.67      -16.72     65.10 o
   0   8  10        9.84       11.88     65.96 o
  -1   9  10       19.23       32.97     42.12 o
  -2   2  11        8.27      -65.62     89.56 o
  -1   3  11        8.90       22.54     85.87 o
 
